# Supplementary material for: Design, Synthesis and Structure-Activity Relationship Studies of Nicotinamide Derivatives as Potent Antifungal Agents by Disrupting Cell Wall
Source: Molecules. 2023 Jan 23;28(3):1135. doi: 10.3390/molecules28031135 (PMC9919825; doi:10.3390/molecules28031135)
Supplement: Supplementary file 1 [file molecules-28-01135-s001.zip]

Archive with 1 entries (1 files):
- molecules-2130093-supplementary.pdf
